# Supplementary material for: Whole-exome sequencing of 81 individuals from 27 multiply affected bipolar disorder families
Source: Transl Psychiatry. 2020 Feb 4;10:57. doi: 10.1038/s41398-020-0732-y (PMC7026119; doi:10.1038/s41398-020-0732-y)
Supplement: Supplementary file 7 — Supplementary Table 3 [file 41398_2020_732_MOESM7_ESM.xlsx]

## Sheet: Sheet1
Gene set name	Gene set size	obs_N139	mean_N139	count_N139	p_value_N139	p_N139_corr	obs_N368	mean_N368	count_N368	p_value_N368	p_N368_corr	Source
de novo autism	1781	25	17.7792	453	0.0453	0.325094	81	44.4018	0	<0.0001	<0,0061	Goes et al., 2016
de novo schizophrenia	670	12	6.7764	396	0.0396	0.309575	28	17.0578	59	0.0059	0.113286	Goes et al., 2016
postsynaptic density proteins	1398	14	13.8227	5237	0.5237	1	29	35.7273	9059	0.9059	1	Goes et al., 2016
fragile X mental retardation protein	795	15	9.3204	406	0.0406	0.309575	33	23.5866	284	0.0284	0.288733	Goes et al., 2016
de novo autism novel	3679	50	37.0325	65	0.0065	0.113286	148	95.7972	0	<0.0001	<0,0061	Newly curated gene set
de novo schizophrenia novel	714	16	7.2516	28	0.0028	0.06832	34	18.2733	4	0.0004	0.01525	Newly curated gene set
GPCR genes	376	2	1.654	5000	0.5	1	5	5.1203	5873	0.5873	1	Cruceanu et al., 2018
ABNORMAL LOCOMOTOR BEHAVIOR	858	9	7.7415	3679	0.3679	0.880075	24	20.3061	2211	0.2211	0.674355	Stahl et al., 2019
ABNORMAL MOTOR COORDINATION BALANCE	529	7	5.2654	2700	0.27	0.732	17	13.4942	1872	0.1872	0.617254	Stahl et al., 2019
ABNORMAL LOCOMOTOR ACTIVATION	621	6	5.2204	4218	0.4218	0.952956	16	13.9442	3177	0.3177	0.824668	Stahl et al., 2019
ABNORMAL VOLUNTARY MOVEMENT	914	9	8.1697	4328	0.4328	0.960029	27	21.4183	1260	0.126	0.559457	Stahl et al., 2019
REGULATION OF INSULIN SECRETION (Reactome)	78	0	0.5957	10000	1	1	0	1.7602	10000	1	1	Stahl et al., 2019
REGULATION OF INSULIN SECRETION	172	1	1.3143	7379	0.7379	1	1	3.4636	9717	0.9717	1	Stahl et al., 2019
KEGG RETROGRADE ENDOCANNABINOID SIGNALING	148	1	1.0043	6352	0.6352	1	2	3.0703	8165	0.8165	1	Stahl et al., 2019
RNA POLYMERASE II CORE PROMOTER SEQUENCE-SPECIFIC DNA BINDING TRANSCRIPTION FACTOR ACTIVITY	53	0	0.3646	10000	1	1	0	1.0444	10000	1	1	Stahl et al., 2019
REGULATION OF PEPTIDE HORMONE SECRETION	203	1	1.5311	7897	0.7897	1	3	4.0428	7796	0.7796	1	Stahl et al., 2019
histone H3-K4 methylation	32	0	0.2163	10000	1	1	0	0.597	10000	1	1	Network and Pathway Analysis Subgroup of Psychiatric Genomics Consortium, 2015
Melanoma	72	0	0.5325	10000	1	1	0	1.4892	10000	1	1	Network and Pathway Analysis Subgroup of Psychiatric Genomics Consortium, 2015
synapsis	37	0	0.2167	10000	1	1	1	0.6207	4621	0.4621	0.990126	Network and Pathway Analysis Subgroup of Psychiatric Genomics Consortium, 2015
Endometrial cancer	58	0	0.7118	10000	1	1	0	1.6331	10000	1	1	Network and Pathway Analysis Subgroup of Psychiatric Genomics Consortium, 2015
Alzheimer_disease-amyloid_secretase_pathway	63	1	0.6099	4626	0.4626	0.990126	1	1.4939	7845	0.7845	1	Network and Pathway Analysis Subgroup of Psychiatric Genomics Consortium, 2015
Prostate cancer	97	1	0.9293	6142	0.6142	1	1	2.5511	9265	0.9265	1	Network and Pathway Analysis Subgroup of Psychiatric Genomics Consortium, 2015
Thyroid cancer	37	0	0.2759	10000	1	1	0	0.7022	10000	1	1	Network and Pathway Analysis Subgroup of Psychiatric Genomics Consortium, 2015
regulation of anatomical structure size	472	6	3.8013	1785	0.1785	0.604917	22	9.9973	5	0.0005	0.01525	Network and Pathway Analysis Subgroup of Psychiatric Genomics Consortium, 2015
Glioma	71	0	0.6803	10000	1	1	0	1.6794	10000	1	1	Network and Pathway Analysis Subgroup of Psychiatric Genomics Consortium, 2015
chromosome organization involved in meiosis	51	0	0.4032	10000	1	1	1	1.0296	6493	0.6493	1	Network and Pathway Analysis Subgroup of Psychiatric Genomics Consortium, 2015
MAPK SIGNALING PATHWAY (KEGG)	295	2	2.5715	7314	0.7314	1	4	6.7742	9141	0.9141	1	Chen et al., 2013
AXON GUIDANCE (Reactome)	251	3	2.7212	5105	0.5105	1	11	6.8964	885	0.0885	0.490773	Chen et al., 2013
NEUROLOGICAL SYSTEM PROCESS (GO)	379	4	2.727	2906	0.2906	0.770722	12	7.9955	1044	0.1044	0.5307	Chen et al., 2013
METABOLISM OF PROTEINS (Reactome)	518	1	2.6796	9346	0.9346	1	8	7.7997	5246	0.5246	1	Chen et al., 2013
NEUROACTIVE LIGAND RECEPTOR INTERACTION (KEGG)	277	3	1.5993	2149	0.2149	0.672251	7	4.7831	2024	0.2024	0.649811	Chen et al., 2013
HUNTINGTONS DISEASE (KEGG)	193	0	1.315	10000	1	1	0	3.7585	10000	1	1	Chen et al., 2013
CALCIUM SIGNALING PATHWAY (KEGG)	183	4	1.5762	716	0.0716	0.415962	7	4.5142	1644	0.1644	0.604917	Chen et al., 2013
GO_VOLTAGE_GATED_POTASSIUM_CHANNEL_ACTIVITY	89	0	0.6635	10000	1	1	1	1.7832	8439	0.8439	1	Strauss et al., 2014
BioCarta GABA Pathway	10	0	0.05	10000	1	1	0	0.2429	10000	1	1	Ament et al., 2015
GTPase Activity	99	0	0.7857	10000	1	1	0	2.0725	10000	1	1	Ament et al., 2015
BioCarta PGC1A Pathway	26	0	0.2442	10000	1	1	0	0.5313	10000	1	1	Ament et al., 2015
BioCarta Ca/CaM Pathway	16	0	0.1323	10000	1	1	0	0.3346	10000	1	1	Ament et al., 2015
BioCarta Glycolysis Pathway	10	0	0.0634	10000	1	1	0	0.2002	10000	1	1	Ament et al., 2015
Calcium Channel Activity	33	2	0.3054	336	0.0336	0.309575	2	0.9975	2651	0.2651	0.732	Ament et al., 2015
Voltage Gated Calcium Channel Complex	15	1	0.1223	1166	0.1166	0.559457	1	0.381	3249	0.3249	0.825788	Ament et al., 2015
Tricarboxylic Acid Cycle Intermediate Metabolic Process	11	0	0.1211	10000	1	1	0	0.3188	10000	1	1	Ament et al., 2015
Nicotinic Acetylcholine Gated Receptor Channel Complex	11	1	0.0693	680	0.068	0.4148	1	0.1932	1772	0.1772	0.604917	Ament et al., 2015
Nicotinic Acetylcholine Activated Cation Selective Channel Activity	11	1	0.0693	680	0.068	0.4148	1	0.1932	1772	0.1772	0.604917	Ament et al., 2015
Excitatory Extracellular Ligand Gated Ion Channel Activity	21	1	0.1889	1735	0.1735	0.604917	1	0.5278	4121	0.4121	0.948608	Ament et al., 2015
Extracellular Ligand Gated Ion Channel Activity	22	1	0.1889	1735	0.1735	0.604917	1	0.5278	4121	0.4121	0.948608	Ament et al., 2015
Metal Ion Transmembrane Transporter Activity	147	5	1.2778	87	0.0087	0.122	6	3.4245	1284	0.1284	0.559457	Ament et al., 2015
Acetylcholine Binding	17	1	0.0965	930	0.093	0.493304	1	0.2619	2325	0.2325	0.691829	Ament et al., 2015
Amine Binding	23	1	0.1613	1495	0.1495	0.604917	1	0.4226	3464	0.3464	0.846924	Ament et al., 2015
Cation Channel Activity	119	4	0.9905	145	0.0145	0.1769	5	2.7558	1446	0.1446	0.604917	Ament et al., 2015
KEGG Pathogenic Escherichia Coli Infection	59	0	0.4055	10000	1	1	0	1.1386	10000	1	1	Ament et al., 2015
Ion Channel Activity	149	4	1.2666	357	0.0357	0.309575	7	3.4738	599	0.0599	0.405989	Ament et al., 2015
Substrate Specific Channel Activity	156	5	1.3067	90	0.009	0.122	8	3.6077	274	0.0274	0.288733	Ament et al., 2015
Response To Nutrient	17	0	0.1198	10000	1	1	0	0.3463	10000	1	1	Ament et al., 2015
Coated Vesicle	47	0	0.4461	10000	1	1	0	1.1212	10000	1	1	Ament et al., 2015
Regulation Of MAP Kinase Activity	67	0	0.5249	10000	1	1	0	1.4042	10000	1	1	Ament et al., 2015
Positive Regulation Of MAP Kinase Activity	47	0	0.405	10000	1	1	0	1.0891	10000	1	1	Ament et al., 2015
BioCarta Shh Pathway	16	1	0.1295	1220	0.122	0.559457	1	0.4174	3471	0.3471	0.846924	Ament et al., 2015
Neurotransmitter Binding	53	1	0.2944	2601	0.2601	0.732	1	0.7553	5276	0.5276	1	Ament et al., 2015
Neurotransmitter Receptor Activity	50	1	0.2812	2497	0.2497	0.725319	1	0.729	5159	0.5159	1	Ament et al., 2015
Positive Regulation Of Catalytic Activity	165	0	1.3698	10000	1	1	1	3.7622	9785	0.9785	1	Ament et al., 2015
